# Supplementary material for: NMR-Based Metabolomic Analyses to Identify the Effect of Harvesting Frequencies on the Leaf Metabolite Profile of a Moringa oleifera Cultivar Grown in an Open Hydroponic System
Source: Molecules. 2021 Apr 15;26(8):2298. doi: 10.3390/molecules26082298 (PMC8071497; doi:10.3390/molecules26082298)
Supplement: Supplementary file 1 [file molecules-26-02298-s001.zip]

Archive with 1 entries (1 files):
- molecules-1037468-supplementary.pdf
